# Supplementary material for: Biological Effects of a Fine Fiber Film Treated With a Lotion to Improve Dry Skin
Source: Skin Res Technol. 2025 May 5;31(2-5):e70161. doi: 10.1111/srt.70161 (PMC12050644; doi:10.1111/srt.70161)
Supplement: Supplementary file 2 — Supporting Information [file SRT-31-e70161-s006.xlsx]

## Sheet: Sheet1
Table S3
Category	Gene name	Entry name	Protein name	Fold change, + FF/ - FF	p-value	q-value
(1) Keratins	KRT12	Q99456	Keratin, type I cytoskeletal 12	2.44078	ns	ns
	KRT6A	P02538	Keratin, type II cytoskeletal 6A	2.18141	ns	ns
	KRT79	Q5XKE5	Keratin, type II cytoskeletal 79	2.07714	ns	ns
	KRT9	P35527	Keratin, type I cytoskeletal 9	1.87492	ns	ns
	KRT16	P08779	Keratin, type I cytoskeletal 16	1.70194	ns	ns
	KRT23	Q9C075	Keratin, type I cytoskeletal 23	1.65823	< 0.05	< 0.05
	KRT80	Q6KB66	Keratin, type II cytoskeletal 80	1.48702	< 0.05	< 0.05
	KRT19	P08727	Keratin, type I cytoskeletal 19	1.40514	< 0.05	< 0.05
	KRT75	O95678	Keratin, type II cytoskeletal 75	1.39993	< 0.05	< 0.05
	KRT28	Q7Z3Y7	Keratin, type I cytoskeletal 28	1.34382	< 0.05	< 0.05
	KRT20	P35900	Keratin, type I cytoskeletal 20	1.33238	ns	ns
	KRT17	Q04695	Keratin, type I cytoskeletal 17	1.32367	ns	ns
	KRT40	Q6A162	Keratin, type I cytoskeletal 40	1.29417	ns	ns
	KRT13	P13646	Keratin, type I cytoskeletal 13	1.27919	ns	ns
	KRT77	Q7Z794	Keratin, type II cytoskeletal 1b	1.25883	ns	ns
	KRT27	Q7Z3Y8	Keratin, type I cytoskeletal 27	1.24971	< 0.05	< 0.05
	KRT25	Q7Z3Z0	Keratin, type I cytoskeletal 25	1.24894	ns	ns
	KRT5	P13647	Keratin, type II cytoskeletal 5	1.23967	< 0.05	< 0.05
	KRT26	Q7Z3Y9	Keratin, type I cytoskeletal 26	1.22114	< 0.05	< 0.05
	KRT2	P35908	Keratin, type II cytoskeletal 2 epidermal	1.19484	< 0.05	< 0.05
	KRT7	P08729	Keratin, type II cytoskeletal 7	1.18039	< 0.05	< 0.05
	KRT1	P04264	Keratin, type II cytoskeletal 1	1.16155	< 0.05	< 0.05
	KRT4	P19013	Keratin, type II cytoskeletal 4	1.15846	ns	ns
	KRT24	Q2M2I5	Keratin, type I cytoskeletal 24	1.12802	ns	ns
	KRT3	P12035	Keratin, type II cytoskeletal 3	1.08972	< 0.05	< 0.05
	KRT87P	A6NCN2	Putative keratin-87 protein	1.03277	ns	ns
	KRT18	P05783	Keratin, type I cytoskeletal 18	1.02871	ns	ns
	KRT78	Q8N1N4	Keratin, type II cytoskeletal 78	1.01614	ns	ns
	KRT72	Q14CN4	Keratin, type II cytoskeletal 72	0.980778	ns	ns
	KRT15	P19012	Keratin, type I cytoskeletal 15	0.977941	< 0.05	< 0.05
	KRT8	P05787	Keratin, type II cytoskeletal 8	0.974597	< 0.05	< 0.05
	KRT14	P02533	Keratin, type I cytoskeletal 14	0.950273	ns	ns
	KRT73	Q86Y46	Keratin, type II cytoskeletal 73	0.946466	< 0.05	< 0.05
	KRT71	Q3SY84	Keratin, type II cytoskeletal 71	0.908025	ns	ns
	KRT74	Q7RTS7	Keratin, type II cytoskeletal 74	0.827369	ns	ns
(2) Proteasome	PSMA2	P25787	Proteasome subunit alpha type-2	2.36287	ns	ns
	PSMA6	P60900	Proteasome subunit alpha type-6	1.96358	< 0.05	< 0.05
	PSMB6	P28072	Proteasome subunit beta type-6	1.58451	< 0.05	< 0.05
	PSMA5	P28066	Proteasome subunit alpha type-5	1.448	< 0.05	< 0.05
	PSMB1	P20618	Proteasome subunit beta type-1	1.42832	< 0.05	< 0.05
	PSMB7	Q99436	Proteasome subunit beta type-7	1.19486	ns	ns
	PSMA3	P25788	Proteasome subunit alpha type-3	1.17584	ns	ns
	PSMA4	P25789	Proteasome subunit alpha type-4	1.15079	ns	ns
	PSMB4	P28070	Proteasome subunit beta type-4	1.02062	ns	ns
	PSMB5	P28074	Proteasome subunit beta type-5	1.00493	ns	ns
	PSMA1	P25786	Proteasome subunit alpha type-1	0.950383	ns	ns
	PSMB3	P49720	Proteasome subunit beta type-3	0.927229	ns	ns
	PSMA7	O14818	Proteasome subunit alpha type-7	0.75408	ns	ns
(3) Corneodesmosome constituents	DSP	P15924	Desmoplakin	1.70994	ns	ns
	CDSN	Q15517	Corneodesmosin	1.65735	ns	ns
	DSC1	Q08554	Desmocollin-1	1.63038	ns	ns
	POF1B	Q8WVV4	Protein POF1B	1.62445	ns	ns
	DSG1	Q02413	Desmoglein-1	1.35431	< 0.05	< 0.05
	JUP	P14923	Junction plakoglobin	1.11554	ns	ns
	EPPK1	P58107	Epiplakin	1.05295	ns	ns
	DSC3	Q14574	Desmocollin-3	1.02212	ns	ns
	PKP1	Q13835	Plakophilin-1	0.969769	ns	ns
(4) Filaggrin processing proteins	BLMH	Q13867	Bleomycin hydrolase	1.59744	ns	ns
	ASPRV1	Q53RT3	Retroviral-like aspartic protease 1	1.56929	< 0.05	< 0.05
	FLG	P20930	Filaggrin	1.51071	ns	ns
	ARG1	P05089	Arginase-1	1.48841	ns	ns
	HAL	P42357	Histidine ammonia-lyase	1.36608	ns	ns
	GGCT	O75223	Gamma-glutamylcyclotransferase	1.33131	ns	ns
	CAPN1	P07384	Calpain-1 catalytic subunit	1.21673	ns	ns
	CAPNS1	P04632	Calpain small subunit 1	0.911628	< 0.05	< 0.05
	FLG2	Q5D862	Filaggrin-2	0.903673	ns	ns
	CASP14	P31944	Caspase-14	0.898321	ns	ns
(5) Cornified envelope processing proteins	SBSN	Q6UWP8	Suprabasin	3.5655	< 0.05	< 0.05
	CST6	Q15828	Cystatin-M	1.76651	ns	ns
	ASAH1	Q13510	Acid ceramidase	1.61883	< 0.05	< 0.05
	ALOX12B	O75342	Arachidonate 12-lipoxygenase, 12R-type	1.52491	< 0.05	< 0.05
	CSTA	P01040	Cystatin-A	1.41767	ns	ns
	A2ML1	A8K2U0	Alpha-2-macroglobulin-like protein 1	1.34399	ns	ns
	TGM3	Q08188	Protein-glutamine gamma-glutamyltransferase E	1.2787	ns	ns
	KLK7	P49862	Kallikrein-7	1.18077	ns	ns
	ALOXE3	Q9BYJ1	Hydroperoxide isomerase ALOXE3	0.978391	< 0.05	< 0.05
	TGM5	O43548	Protein-glutamine gamma-glutamyltransferase 5	0.946366	ns	ns
	KLK5	Q9Y337	Kallikrein-5	0.925052	ns	ns
	TGM1	P22735	Protein-glutamine gamma-glutamyltransferase K	0.864025	ns	ns
(6) Protease inhibitors	SERPINB8	P50452	Serpin B8	1.71208	< 0.05	< 0.05
	SERPINB12	Q96P63	Serpin B12	1.41342	ns	ns
	SERPINA12	Q8IW75	Serpin A12	1.04706	ns	ns
	SERPINB7	O75635	Serpin B7	0.965291	< 0.05	< 0.05
(7) Proteases	CTSD	P07339	Cathepsin D	1.76145	ns	ns
	CPA4	Q9UI42	Carboxypeptidase A4	1.26627	ns	ns
	CTSV	O60911	Cathepsin L2	1.10012	ns	ns
	S100A14	Q9HCY8	Protein S100-A14	0.949091	ns	ns
	IDE	P14735	Insulin-degrading enzyme	0.88024	ns	ns
	PARK7	Q99497	Parkinson disease protein 7	0.781611	ns	ns
(8) Actin cytoskeletons	FLNA	P21333	Filamin-A	1.83611	< 0.05	< 0.05
	VCL	P18206	Vinculin	1.52917	ns	ns
	MYH14	Q7Z406	Myosin-14	1.38758	ns	ns
	TTN	Q8WZ42	Titin	1.28827	< 0.05	< 0.05
	FLNB	O75369	Filamin-B	1.24763	< 0.05	< 0.05
	ALDOA	P04075	Fructose-bisphosphate aldolase A	1.13056	ns	ns
	MYH9	P35579	Myosin-9	1.09313	ns	ns
	PLEC	Q15149	Plectin	0.899343	ns	ns
	ACTC1	P68032	Actin, alpha cardiac muscle 1	0.519695	ns	ns
	ARHGEF17	Q96PE2	Rho guanine nucleotide exchange factor 17	0.307808	< 0.05	< 0.05
(9) Lysosomal proteins	CTSA	P10619	Lysosomal protective protein	1.83866	ns	ns
	CTSH	P09668	Pro-cathepsin H	1.69393	ns	ns
	C11orf54	Q9H0W9	Ester hydrolase C11orf54	1.53302	ns	ns
	PSAP	P07602	Prosaposin	1.31089	ns	ns
	PSAPL1	Q6NUJ1	Proactivator polypeptide-like 1	1.04121	ns	ns
	LAMP1	P11279	Lysosome-associated membrane glycoprotein 1	0.543762	ns	ns
(10) Redox proteins	GGH	Q92820	Gamma-glutamyl hydrolase	1.69337	< 0.05	< 0.05
	CAT	P04040	Catalase	1.32002	ns	ns
	QSOX1	O00391	Sulfhydryl oxidase 1	1.02006	ns	ns
	TXN	P10599	Thioredoxin	0.979594	ns	ns
	PRDX1	Q06830	Peroxiredoxin-1	0.8635	ns	ns
	GLRX	P35754	Glutaredoxin-1	0.748503	ns	ns
	PRDX2	P32119	Peroxiredoxin-2	0.727057	< 0.05	< 0.05
(11) Carbohydrate metabolism/ Krebs cycle enzymes	TALDO1	P37837	Transaldolase	2.59793	ns	ns
	ENO1	P06733	Alpha-enolase	2.27556	ns	ns
	MDH2	P40926	Malate dehydrogenase, mitochondrial	1.97416	ns	ns
	TPI1	P60174	Triosephosphate isomerase	1.87401	ns	ns
	GAPDH	P04406	Glyceraldehyde-3-phosphate dehydrogenase	1.71573	< 0.05	< 0.05
	TKT	P29401	Transketolase	1.39997	ns	ns
	AGA	P20933	N	1.19777	ns	ns
	IDH1	O75874	Isocitrate dehydrogenase	0.998689	ns	ns
	PNP	P00491	Purine nucleoside phosphorylase	0.959433	ns	ns
	HEXB	P07686	Beta-hexosaminidase subunit beta	0.698262	ns	ns
(12) Signal transduction proteins	VIM	P08670	Vimentin	1.87682	< 0.05	< 0.05
	MFHAS1	Q9Y4C4	Malignant fibrous histiocytoma-amplified sequence 1	1.73304	ns	ns
	NPM1	P06748	Nucleophosmin	1.55726	ns	ns
	SRP68	Q9UHB9	Signal recognition particle subunit SRP68	1.3378	< 0.05	< 0.05
	ECM1	Q16610	Extracellular matrix protein 1	1.13248	ns	ns
	GPNMB	Q14956	Transmembrane glycoprotein NMB	1.04129	ns	ns
	ACVR2A	P27037	Activin receptor type-2A	1.01494	< 0.05	< 0.05
	GDI2	P50395	Rab GDP dissociation inhibitor beta	1.014	ns	ns
	COL3A1	P02461	Collagen alpha-1	0.998787	ns	ns
	IMPA2	O14732	Inositol monophosphatase 2	0.961549	ns	ns
	GDI1	P31150	Rab GDP dissociation inhibitor alpha	0.93023	ns	ns
	KPRP	Q5T749	Keratinocyte proline-rich protein	0.523097	ns	ns
(13) DNA binding proteins	SBNO1	A3KN83	Protein strawberry notch homolog 1	1.18137	< 0.05	< 0.05
	PEG3	Q9GZU2	Paternally-expressed gene 3 protein	1.18044	ns	ns
	EN2	P19622	Homeobox protein engrailed-2	1.06254	< 0.05	< 0.05
	ARID1B	Q8NFD5	AT-rich interactive domain-containing protein 1B	1.02249	ns	ns
	SBNO2	Q9Y2G9	Protein strawberry notch homolog 2	1.00497	ns	ns
	EEF2	P13639	Elongation factor 2	0.841879	ns	ns
(14) Infection-associated proteins	GSDMA	Q96QA5	Gasdermin-A	2.181	< 0.05	< 0.05
	DCD	P81605	Dermcidin	1.67564	ns	ns
	RNASE7	Q9H1E1	Ribonuclease 7	1.16112	ns	ns
(15) Stress-induced proteins	LMNA	P02545	Prelamin-A/C	2.22296	ns	ns
	HSPA5	P11021	Endoplasmic reticulum chaperone BiP	1.94457	< 0.05	< 0.05
	MUC19	Q7Z5P9	Mucin-19	1.49741	ns	ns
	NCCRP1	Q6ZVX7	F-box only protein 50	1.32369	< 0.05	< 0.05
	NPEPPS	P55786	Puromycin-sensitive aminopeptidase	1.23869	< 0.05	< 0.05
	UBB	P0CG47	Polyubiquitin-B	1.22978	ns	ns
	ANXA2P2	A6NMY6	Putative annexin A2-like protein	1.17785	ns	ns
	ANXA2	P07355	Annexin A2	0.816727	< 0.05	< 0.05
(16) Cell adhesion proteins	LGALS7	P47929	Galectin-7	2.03632	ns	ns
	LAMA2	P24043	Laminin subunit alpha-2	1.49007	< 0.05	< 0.05
	AZGP1	P25311	Zinc-alpha-2-glycoprotein	1.43752	ns	ns
	MUC16	Q8WXI7	Mucin-16	1.30452	< 0.05	< 0.05
	PCDH10	Q9P2E7	Protocadherin-10	1.22299	ns	ns
(17) Epidermis development proteins	STS	P08842	Steryl-sulfatase	1.55543	ns	ns
	XP32	Q5T750	Protein KPLCE	1.18678	ns	ns
(18) Amino acid / Porphyrin / Lipid metabolism enzymes	LYPLA1	O75608	Acyl-protein thioesterase 1	1.38814	ns	ns
	AHCY	P23526	Adenosylhomocysteinase	0.922894	ns	ns
	ALAD	P13716	Delta-aminolevulinic acid dehydratase	0.841912	ns	ns
(19) Neuronal proteins	NAV1	Q8NEY1	Neuron navigator 1	1.35606	< 0.05	< 0.05
	GFAP	P14136	Glial fibrillary acidic protein	0.862006	< 0.05	< 0.05
